# Supplementary material for: RNase H2, mutated in Aicardi‐Goutières syndrome, resolves co-transcriptional R-loops to prevent DNA breaks and inflammation
Source: Nat Commun. 2022 May 26;13:2961. doi: 10.1038/s41467-022-30604-0 (PMC9135716; doi:10.1038/s41467-022-30604-0)
Supplement: Supplementary file 4 — Source Data [file 41467_2022_30604_MOESM4_ESM.xlsx]

## Sheet: Fig.1a
	Figure 1a

## Sheet: Fig. 1b
Figure 1b		RNase H2A					RNase H2C
		siLuc	siRNASEH2A	siRNASEH2B	siRNASEH2C		siLuc	siRNASEH2A	siRNASEH2B	siRNASEH2C
		1	0.0334929	0.331578	0.421478		1	0.508164	0.331051	0.543875
		1	0.0105397	0.134952	0.225835		1	0.325295	0.14295	0.299392
		1	0.0115618	0.231224	0.339781		1	0.261618	0.479874	0.255365
	Mean	1	0.0185315	0.232585	0.329031		1	0.365025	0.317958	0.366211
	sem	0	0.00748653	0.0567652	0.0567324		0	0.073892	0.0974816	0.0897366
Two tailed unpaired t test	p-value vs siLuc		<0,0001(****)	0,0002 (***)	0,0003(***)			0,001(**)	0,0022(**)	0,0021(**)

## Sheet: Fig. 1f
Figure 1f		RNU1 RNase H2A ChIP
		N	A	B
		0.0901186	1.25767	0.321752
		0.303769	1.35774	0.324148
		0.301684	2.92701	0.714489
		0.423401	3.06934	0.992479
	Mean	0.2797	2.153	0.5882
	sem	0.06931	0.4893	0.1633
Two tailed unpaired t test	p-value vs N		0,0091 (**)

## Sheet: Fig. 1h
Figure 1h	ACTB	RNase H2A ChIP				RNase H2A ChIP				RNase H2A ChIP				RNase H2A ChIP
		siLuc	siRNASEH2A			siLuc	siRNASEH2A			siLuc	siRNASEH2A			siLuc	siRNASEH2A
	5'Prom	0.380002	0.134131		Prom	0.87919	0.140174		In1	0.280694	0.204487		Pause	0.494122	0.11511
		0.411636	0.136547			1.63426	0.977728			0.506993	0.187811			0.934589	0.560945
	Mean	0.395819	0.135339			0.937881	0.558559		Mean	0.393843	0.196149		Mean	0.714356	0.338027
	SEM	0.0158168	0.00120805			1.2684	0.4766		SEM	0.11315	0.00833785		SEM	0.220233	0.222918
					Mean	1.17993	0.538265
					SEM	0.173992	0.172196
					p-value siLuc vs siH2A	0,0395 (*)
					p-value vs 5'Prom	0,0398 (*)
					Two tailed unpaired t test
	DDX1	RNase H2A ChIP				RNase H2A ChIP
		siLuc	siRNASEH2A			siLuc	siRNASEH2A
	up	0.319255	0.110176		Prom	0.964614	0.543234
		0.310455	0.143423			1.17823	0.118563
	Mean	0.314855	0.126799		Mean	1.07142	0.330899
	SEM	0.00439985	0.0166237		SEM	0.106809	0.212336
					p-value vs DDX1 up	0,0194 (*)
					p-value vs TFF1 Prom	0,029 (*)
					Two tailed unpaired t test
	TFF1	RNase H2A ChIP
		siLuc	siRNASEH2A
	Prom	0.31815	0.0479594
		0.109612	0.0605794
	Mean	0.213881	0.0542694
	SEM	0.104269	0.00631

## Sheet: Fig. 1j
Figure 1j	HIST1H1E	RNase H2A ChIP				RNase H2A ChIP				RNase H2A ChIP				RNase H2A ChIP
		siLuc	siRNASEH2A			siLuc	siRNASEH2A			siLuc	siRNASEH2A			siLuc	siRNASEH2A
	up	0.301684	0.165424		5'	0.386226	0.132071		TES	0.643652	0.390414		3'	0.925672	0.567751
		0.243689	0.236561			1.08808	0.511664			0.970359	0.674206			1.35547	0.56052
		0.513725	0.083898			0.719652	0.253459			1.21683	0.303738			0.857308	0.284216
	Mean	0.353033	0.161961			0.849205	0.616766			1.24595	0.743104		Mean	1.04615	0.470829
	SEM	0.0820719	0.044104		Mean	0.76079	0.37849		Mean	1.0192	0.527865		SEM	0.155916	0.0933298
					SEM	0.146323	0.112126		SEM	0.139611	0.106798		p-value siLuc vs siRNASEH2A	0,0340 (*)
									p-value siLuc vs siRNASEH2A	0,0314 (*)			p-value vs up	0,0170 (*)
									p-value vs up	0,0137 (*)			Two tailed unpaired t test
									Two tailed unpaired t test

## Sheet: Fig. 1l
Figure 1l	JUNB	RNase H2A ChIP				RNase H2A ChIP				RNase H2A ChIP				RNase H2A ChIP
		siLuc	siRNASEH2A			siLuc	siRNASEH2A			siLuc	siRNASEH2A			siLuc	siRNASEH2A
	up	0.7122	0.106481		Prom	0.86856	0.35448		TES	0.78158	0.18677		3'	1.39734	0.78844
		0.43382	0.20376			1.37275	0.49636			0.4937	0.37401			0.48311	0.32461
		0.18956	0.17376			0.8339	0.4678			0.30342	0.67156			0.68432	0.42984
	Mean	0.445193	0.161334		Mean	1.02507	0.439547		Mean	0.526233	0.41078		Mean	0.854923	0.514297
	SEM	0.15098	0.0287611		SEM	0.174128	0.043325		SEM	0.138988	0.141149		SEM	0.277359	0.140397
					p-value siLuc vs siRNASEH2A	0,0310 (*)
					Two tailed unpaired t test

## Sheet: Fig.2b
	Figure 2b

## Sheet: Fig.2c
Figure 2c		RNase H2A ChIP				RNase H2A ChIP
	ACTB	EtOH	Act D			EtOH	Act D
	5'Prom	0.156549	0.159972		Prom	0.598791	0.16458
		0.189831	0.499199			0.609966	0.148783
		0.318363	0.262982			0.535302	0.296557
		0.294933	0.186694			0.924737	0.242075
		0.12388	0.127139			0.304256	0.185438
	Mean	0.216711	0.247197		Mean	0.59461	0.207487
	SEM	0.038348	0.0668719		SEM	0.0992623	0.0272975
					p-value EtOH vs Act D	0,0055 (**)
					Two tailed unpaired t test
		RNase H2A ChIP				RNase H2A ChIP				RNase H2A ChIP				RNase H2A ChIP
	HIST1H1E	EtOH	Act D			EtOH	Act D			EtOH	Act D			EtOH	Act D
	up	0.0898	0.080071		5'	0.406517	0.244279		TES	0.203293	0.140501		3'	0.445822	0.14991
		0.040646	0.114418			0.350938	0.263651			0.240277	0.102561			0.237191	0.151133
		0	0			0.413559	0.142399			0.193688	0.112964			0.1994	0.181657
		0	0.155429			0.506074	0.150574			0.500507	0.431392			0.780816	0.428017
		0.215784	0.151333			0.376323	0.077805			0.732577	0.41308			0.632609	0.177908
	Mean	0.069246	0.10025			0.148645	0.072467			0.672759	0.471455			0.705769	0.331802
	SEM	0.0401894	0.0285589		Mean	0.367009	0.158529		Mean	0.42385	0.278659		Mean	0.500268	0.236738
					SEM	0.0486808	0.03299		SEM	0.0997436	0.0721387		SEM	0.100191	0.0472536
					p-value EtOH vs Act D	0,0053 (**)			p-value EtOH vs Act D				p-value EtOH vs Act D	0.0387(*)
					Two tailed unpaired t test				Two tailed unpaired t test				Two tailed unpaired t test

## Sheet: Fig.2d
Figure 2d		RNA Pol II ChIP				RNA Pol II ChIP
	ACTB	EtOH	Act D			EtOH	Act D
	5'Prom	1.20925	0.22877		Prom	22.4142	1.34631
		0.926827	0.883258			13.1553	0.528492
		0.283591	0.09628			11.9153	0.620205
	Mean	0.806556	0.402769			6.62805	0.146862
	SEM	0.273898	0.24327		Mean	13.5282	0.660467
					SEM	3.28269	0.250534
					p-value EtOH vs Act D	0,0079 (**)
					Two tailed unpaired t test
		RNA Pol II ChIP				RNA Pol II ChIP				RNA Pol II ChIP				RNA Pol II ChIP
	HIST1H1E	EtOH	Act D			EtOH	Act D			EtOH	Act D			EtOH	Act D
	up	0.084317	0		5'	10.4698	2.11056		TES	6.43589	0.692223		3'	5.33365	0.612358
		0	0.268931			8.14055	1.74775			3.49081	0.479049			4.90618	0.566511
		0.007992	0.118791			7.06051	1.54131			5.43242	0.622175			6.5176	0.525386
	Mean	0.0307697	0.129241			2.3525	0.348807			2.36028	0.27484			5.50681	0.118891
	SEM	0.0268729	0.0778093		Mean	7.00585	1.43711		Mean	4.42985	0.517072		Mean	5.56606	0.455786
					SEM	1.70645	0.381368		SEM	0.921696	0.0921261		SEM	0.341369	0.113694
					p-value EtOH vs Act D	0,0190 (*)			p-value EtOH vs Act D	0,0055 (**)			p-value EtOH vs Act D	<0,0001 (****)
					Two tailed unpaired t test				Two tailed unpaired t test				Two tailed unpaired t test

## Sheet: Fig.2e
Figure 2e		RNAse H2A ChIP				RNAse H2A ChIP				RNAse H2A ChIP
	RNU1	EtOH	Act D			EtOH	Act D			EtOH	Act D
	N	0.105555	0.082796		A	2.28459	0.238368		B	0.373119	0.597678
		0.094742	0.051709			1.28426	0.113113			0.128926	0.142489
		0.104444	0.058477			1.8537	0.385326			0.226384	0.748124
	Mean	0.10158	0.0643273		Mean	1.80752	0.245602		Mean	0.24281	0.496097
	SEM	0.00343418	0.00943875		SEM	0.289692	0.0786643		SEM	0.0709693	0.18206
					p-value EtOH vs Act D	0,0065 (**)
					Two tailed unpaired t test
		RNAse H2A ChIP				RNAse H2A ChIP
	ACTB	EtOH	Act D			EtOH	Act D
	5'Prom	0.220644	0.129815		Prom	0.466127	0.269455
		0.083226	0.134689			0.382168	0.149539
		0.207953	0.17673			0.62308	0.312157
		0.123131	0.099749			0.848482	0.037177
	Mean	0.158739	0.135246		Mean	0.579964	0.192082
	SEM	0.0331969	0.0158397		SEM	0.102487	0.0620551
					p-value EtOH vs Act D	0,0177 (*)
					Two tailed unpaired t test

[truncated: 48 more sheets: Fig.2f, Fig.3a, Fig.3c, Fig.4e, Fig.4f, Fig.4g, Fig.4h, Fig.5b, Fig.5c, Fig.5d, Fig.5e, Fig.5f, Supplementary Fig.1b, Supplementary Fig.1c, Supplementary Fig.1d, Supplementary Fig.1e, Supplementary Fig.1f, Supplementary Fig.1j, Supplementary Fig.1k, Supplementary Fig.1l …]
